# Supplementary material for: CYFIP1 coordinate with RNMT to induce osteosarcoma cuproptosis via AURKAIP1 m7G modification
Source: Mol Med. 2025 Feb 21;31:74. doi: 10.1186/s10020-025-01127-3 (PMC11846196; doi:10.1186/s10020-025-01127-3)
Supplement: Supplementary file 2 — Supplementary Material 2 [file 10020_2025_1127_MOESM2_ESM.xlsx]

## Sheet: Xiangya cohort
Survival time（months）	CYFIP1 high	CYFIP1 low
50	0
29		1
51	0
18	0
42	0
26		1
54	0
20		0
9		1
15		0
11		0
52	1
35		1
73	0
5		1
9		0
73	1
30	1
11		1
58		0
41	0
62	1
46		1
28		1
39	0
13		1
33		1
12		0
46		0
31	0
83	0
38		1
87	0
57	0
43	0
40		0
49	1
6		1
39		1
31	0
29	1
28		0
46		0
9		0
79	0
27		1
22		1
67	0
47	0
12	0
9		1
40		1
66	0
34		1
78		0
80		0
21		1
42		0
48		0
80	0
34	1
69	0
27	0
64	0
42	1
47	0
48		1
53	0
89		0
43		0
21		1
54		0
35		1
43	0
46	1
79	0
71	0
9	0
22	0
8		0
89	0
57	1
53		0
69		0
33		0
35		1
51		0
71	0
31		1
55		0

## Sheet: TAGERT-OS cohort
sample_id	CYFIP1	OS	OS.time	Group
TARGET.40.0A4I6O.01A	2.62	1	1906	Low
TARGET.40.PANMIG.01A	2.72275	1	776	Low
TARGET.40.PATKSS.01A	2.77275	1	758	Low
TARGET.40.PAUYTT.01A	2.77863	0	579	Low
TARGET.40.0A4HLD.01A	2.81447	0	3946	Low
TARGET.40.PATUXZ.01A	2.83538	1	510	Low
TARGET.40.PARJXU.01A	2.86867	1	1631	Low
TARGET.40.PATJVI.01A	2.87092	0	1575	Low
TARGET.40.0A4HY5.01A	2.89734	1	290	Low
TARGET.40.PANZZJ.01A	2.93561	0	1538	Low
TARGET.40.PARDAX.01A	2.95953	1	679	Low
TARGET.40.0A4HXS.01A	2.98	0	2948	Low
TARGET.40.PAUUML.01A	3.03954	0	672	Low
TARGET.40.PAVCLP.01A	3.07248	0	511	Low
TARGET.40.PAMHLF.01A	3.07975	0	1913	Low
TARGET.40.PAVALD.01A	3.09	0	551	Low
TARGET.40.PASKZZ.01A	3.10903	0	542	Low
TARGET.40.PATEEM.01A	3.11405	0	1451	Low
TARGET.40.PAUXPZ.01A	3.12156	0	724	Low
TARGET.40.PAMRHD.01A	3.14076	1	74	Low
TARGET.40.PAMHYN.01A	3.15611	0	3899	Low
TARGET.40.PAPNVD.01A	3.16202	1	922	Low
TARGET.40.PANSEN.01A	3.17674	0	2256	Low
TARGET.40.PANGPE.01A	3.21503	0	3378	Low
TARGET.40.PANPUM.01A	3.21954	1	295	Low
TARGET.40.PATMPU.01A	3.22236	1	1579	Low
TARGET.40.PAUTYB.01A	3.2239	1	537	Low
TARGET.40.0A4I42.01A	3.28093	1	619	Low
TARGET.40.PAPKWD.01A	3.29	1	422	Low
TARGET.40.PARBGW.01A	3.29044	0	286	Low
TARGET.40.PAMLKS.01A	3.34905	1	180	Low
TARGET.40.0A4I0Q.01A	3.35	1	519	Low
TARGET.40.PAVDTY.01A	3.37	0	369	Low
TARGET.40.PALWWX.01A	3.3722	0	2163	Low
TARGET.40.PANGRW.01A	3.39817	0	3378	Low
TARGET.40.PALFYN.01A	3.40561	1	1003	Low
TARGET.40.PARFTG.01A	3.41597	1	653	Low
TARGET.40.0A4I9K.01A	3.42	0	2257	Low
TARGET.40.PAKZZK.01A	3.42313	1	1515	Low
TARGET.40.PAUVUL.01A	3.43801	1	347	Low
TARGET.40.PASEFS.01A	3.4485	0	2112	Low
TARGET.40.PAVECB.01A	3.46641	0	476	Low
TARGET.40.PARKAF.01A	3.48756	1	1061	High
TARGET.40.PAPIJR.01A	3.50224	0	1719	High
TARGET.40.PANVJJ.01A	3.50766	0	3095	High
TARGET.40.PASFCV.01A	3.55806	0	2062	High
TARGET.40.PAMTCM.01A	3.56	0	3002	High
TARGET.40.PAKFVX.01A	3.58	0	922	High
TARGET.40.PATMXR.01A	3.59494	1	386	High
TARGET.40.0A4I4O.01A	3.59598	1	627	High
TARGET.40.PALZGU.01A	3.60085	1	2882	High
TARGET.40.PAMEKS.01A	3.62666	1	857	High
TARGET.40.PASSLM.01A	3.65402	0	1865	High
TARGET.40.PAPWWC.01A	3.67	0	2520	High
TARGET.40.PANZHX.01A	3.67723	0	1323	High
TARGET.40.PANXSC.01A	3.69983	0	1217	High
TARGET.40.0A4HMC.01A	3.70429	0	377	High
TARGET.40.0A4I5B.01A	3.7242	0	619	High
TARGET.40.PAUTWB.01A	3.75159	0	687	High
TARGET.40.PALECC.01A	3.75885	1	754	High
TARGET.40.PASRNE.01A	3.75929	0	1707	High
TARGET.40.0A4I0W.01A	3.76884	0	683	High
TARGET.40.0A4I48.01A	3.77128	0	1616	High
TARGET.40.PASYUK.01A	3.78574	0	1869	High
TARGET.40.PASEBY.01A	3.78982	0	2049	High
TARGET.40.PASUUH.01A	3.79852	0	1625	High
TARGET.40.PALKGN.01A	3.83665	0	2122	High
TARGET.40.PALHRL.01A	3.8381	0	4374	High
TARGET.40.PAKXLD.01A	3.84365	0	2462	High
TARGET.40.PATAWV.01A	3.87359	0	1702	High
TARGET.40.PASNZV.01A	3.93432	0	1747	High
TARGET.40.PATMIF.01A	3.99	0	1579	High
TARGET.40.PATPBS.01A	4.02115	0	1468	High
TARGET.40.0A4I4M.01A	4.04023	0	708	High
TARGET.40.PAMYYJ.01A	4.05	1	271	High
TARGET.40.0A4I65.01A	4.07	0	2895	High
TARGET.40.PAPXGT.01A	4.11	0	2526	High
TARGET.40.PALKDP.01A	4.11561	0	3282	High
TARGET.40.0A4I3S.01A	4.11668	0	1844	High
TARGET.40.PARGTM.01A	4.12671	0	2610	High
TARGET.40.PAMJXS.01A	4.15786	0	3976	High
TARGET.40.0A4I8U.01A	4.16308	0	983	High
TARGET.40.0A4HX8.01A	4.29006	0	1750	High
TARGET.40.PAUBIT.01A	4.54744	0	1029	High
